# Supplementary material for: Polyaromatic Calixarene Hosts: Calix[4]pyrenes
Source: Org Lett. 2024 Jun 27;26(27):5731–5. doi: 10.1021/acs.orglett.4c01850 (PMC11249777; doi:10.1021/acs.orglett.4c01850)
Supplement: Supplementary file 2 — ol4c01850_si_002.zip [file ol4c01850_si_002.zip]

Archive with 6 entries (6 files):
- 11.xyz
- 12 in 11.xyz
- 12 in 14.xyz
- 12 in 2.xyz
- 14.xyz
- 2.xyz
