# Supplementary material for: Polyaromatic Calixarene Hosts: Calix[4]pyrenes
Source: Org Lett. 2024 Jun 27;26(27):5731–5. doi: 10.1021/acs.orglett.4c01850 (PMC11249777; doi:10.1021/acs.orglett.4c01850)
Supplement: Supplementary file 2 — ol4c01850_si_002.zip [file ol4c01850_si_002.zip › 11.xyz]

128
C:/Users/Roman/Work/Roman/Calculations/Arkadi/new 110224/XYZ/Pyrene_OPr_OBn_opened.mol
O       0.093800    1.297800   -2.622700
O       1.815300    1.001100    0.145400
O      -0.031400    1.128400    2.800800
O      -1.541700    0.569000   -0.163900
C       0.221100   -0.082800   -2.602900
C      -0.945700   -0.879700   -2.642800
C      -0.805200   -2.278900   -2.590900
H      -1.709500   -2.908400   -2.588500
C       0.465000   -2.868300   -2.504500
H       0.561900   -3.964100   -2.460300
C       1.609600   -2.060600   -2.435400
H       2.601800   -2.522100   -2.310400
C       1.507500   -0.656300   -2.484200
C       0.169800    1.887400   -3.929200
H      -0.662300    1.497400   -4.563300
H       1.126200    1.605800   -4.427000
C       0.072200    3.383200   -3.765900
C       1.188700    4.212000   -3.985800
H       2.138100    3.762500   -4.319000
C       1.102300    5.599200   -3.777100
H       1.982700    6.236600   -3.954300
C      -0.103700    6.169300   -3.335900
H      -0.173300    7.255700   -3.169700
C      -1.222700    5.347900   -3.106400
H      -2.171100    5.790500   -2.764700
C      -1.133500    3.963800   -3.320100
H      -2.008600    3.319700   -3.138600
C       2.740100    0.224500   -2.313500
H       3.391400    0.156700   -3.207700
H       2.403600    1.273100   -2.226900
C       3.494400   -0.170200   -1.060900
C       4.640800   -1.010700   -1.071900
C       5.259000   -1.457100   -2.296500
H       4.825200   -1.145300   -3.257200
C       6.375800   -2.258000   -2.296200
H       6.829800   -2.577300   -3.248100
C       6.971900   -2.705700   -1.067300
C       6.370700   -2.294800    0.174500
C       5.213900   -1.445200    0.177500
C       4.601700   -1.066900    1.427600
C       5.184900   -1.572900    2.646300
H       4.729600   -1.303000    3.609600
C       6.301900   -2.373500    2.642000
H       6.728700   -2.734400    3.591600
C       6.935300   -2.764100    1.412500
C       8.077500   -3.598300    1.385700
H       8.501300   -3.950200    2.340000
C       8.661200   -3.979300    0.168800
H       9.549600   -4.630100    0.166600
C       8.113100   -3.541500   -1.045600
H       8.564600   -3.849400   -2.002300
C       2.945300    0.227200    0.179400
C       3.441400   -0.241800    1.419300
C       2.595800   -0.007300    2.658400
H       2.304500    1.054300    2.754600
H       3.162800   -0.261800    3.574400
C       1.328600   -0.849600    2.580900
C       1.398500   -2.238600    2.359000
H       2.386800   -2.718900    2.282200
C       0.230800   -2.999300    2.201200
H       0.300800   -4.083900    2.025800
C      -1.024900   -2.373000    2.223600
H      -1.938700   -2.958600    2.035400
C      -1.133300   -0.985900    2.435700
C       0.054000   -0.245000    2.634900
C      -0.361200    1.596000    4.118900
H       0.537100    1.517600    4.776700
H      -1.160000    0.963000    4.565400
C      -0.821000    3.025500    3.979900
C       0.104300    4.029100    3.623800
H       1.169300    3.769800    3.516000
C      -0.322700    5.346800    3.399900
H       0.408200    6.119600    3.115800
C      -1.682100    5.679400    3.541800
H      -2.018200    6.713700    3.368900
C      -2.610400    4.688400    3.903400
H      -3.675900    4.943400    4.013300
C      -2.181400    3.366300    4.112500
H      -2.911200    2.585200    4.379800
C      -2.485400   -0.287700    2.342300
H      -2.324100    0.806800    2.359100
H      -3.103400   -0.525000    3.230800
C      -3.194300   -0.691900    1.066500
C      -4.284400   -1.606100    1.036400
C      -4.899500   -2.117300    2.236700
H      -4.523300   -1.782600    3.213900
C      -5.943900   -3.009800    2.196200
H      -6.395500   -3.377900    3.131400
C      -6.466900   -3.489400    0.946300
C      -5.868600   -3.012700   -0.273000
C      -4.785200   -2.072300   -0.233300
C      -4.179900   -1.623400   -1.463100
C      -4.693400   -2.146700   -2.705200
H      -4.235600   -1.821800   -3.650300
C      -5.737800   -3.039300   -2.740800
H      -6.110400   -3.419100   -3.705600
C      -6.362800   -3.504300   -1.532600
C      -7.431600   -4.430900   -1.547300
H      -7.801300   -4.800600   -2.517200
C      -8.011800   -4.878900   -0.351600
H      -8.843000   -5.600700   -0.382300
C      -7.534000   -4.416100    0.882900
H      -7.984200   -4.773700    1.822800
C      -2.643500   -0.241300   -0.154200
C      -3.102900   -0.698200   -1.411000
C      -2.325700   -0.237800   -2.627400
H      -2.871700   -0.470300   -3.562300
H      -2.192300    0.859800   -2.586000
C      -1.638600    1.978300    0.127400
H      -1.316300    2.153800    1.176900
H      -0.884900    2.445100   -0.537800
C       1.901700    2.360400    0.616500
H       1.057100    2.499300    1.320200
H       2.849400    2.505900    1.183900
C      -3.006500    2.602900   -0.120000
H      -3.325300    2.402900   -1.167000
H      -3.768900    2.117400    0.527600
C      -2.963600    4.110000    0.153500
H      -2.215200    4.612500   -0.494500
H      -3.948100    4.586800   -0.029800
H      -2.678700    4.315600    1.205900
C       1.801400    3.356200   -0.536800
H       0.990900    3.010200   -1.209000
H       2.734600    3.333200   -1.142100
C       1.515000    4.778400   -0.047300
H       1.448800    5.484500   -0.898600
H       0.549900    4.822300    0.501000
H       2.305600    5.148200    0.641400
