# Supplementary material for: Polyaromatic Calixarene Hosts: Calix[4]pyrenes
Source: Org Lett. 2024 Jun 27;26(27):5731–5. doi: 10.1021/acs.orglett.4c01850 (PMC11249777; doi:10.1021/acs.orglett.4c01850)
Supplement: Supplementary file 2 — ol4c01850_si_002.zip [file ol4c01850_si_002.zip › 12 in 11.xyz]

143
C:/Users/Roman/Work/Roman/Calculations/Arkadi/new 110224/XYZ/Pyrene_OPr_OBn_open_MePyr_cat_FRQ.mol
O      -0.223200    1.836500   -2.533900
O       1.487100    1.858700    0.162400
O      -0.410200    1.646300    2.682900
O      -1.686500    0.787200   -0.097800
C       0.142600    0.512200   -2.663200
C      -0.866100   -0.470600   -2.828000
C      -0.473100   -1.790100   -3.129200
H      -1.247300   -2.560400   -3.272000
C       0.884600   -2.125700   -3.241300
H       1.178600   -3.152700   -3.509700
C       1.868400   -1.163200   -2.967900
H       2.931200   -1.448200   -2.986000
C       1.517800    0.170600   -2.668200
C      -0.308600    2.503800   -3.818300
H      -1.095700    2.004800   -4.431000
H       0.657000    2.390200   -4.360400
C      -0.630600    3.958000   -3.605600
C       0.335800    4.951200   -3.858600
H       1.331600    4.656000   -4.226900
C       0.039000    6.308100   -3.646700
H       0.800100    7.075700   -3.855700
C      -1.228100    6.682300   -3.168300
H      -1.464600    7.744900   -3.003200
C      -2.196800    5.696600   -2.906900
H      -3.194100    5.988300   -2.543100
C      -1.900100    4.342700   -3.127500
H      -2.664200    3.572900   -2.935200
C       2.567900    1.216500   -2.304300
H       3.292500    1.335300   -3.133800
H       2.053900    2.182800   -2.166600
C       3.286600    0.847700   -1.017600
C       4.457000    0.038400   -1.011100
C       5.125400   -0.362400   -2.226600
H       4.758000    0.018800   -3.189500
C       6.218600   -1.194900   -2.214400
H       6.711100   -1.475200   -3.159000
C       6.748700   -1.712000   -0.982300
C       6.129200   -1.307700    0.252000
C       4.994400   -0.426200    0.243600
C       4.371700   -0.043300    1.487100
C       4.947100   -0.543400    2.713500
H       4.511600   -0.237600    3.674700
C       6.035600   -1.382100    2.718600
H       6.454300   -1.738400    3.673100
C       6.657200   -1.806100    1.494000
C       7.765700   -2.684900    1.477900
H       8.163600   -3.057900    2.434900
C       8.357400   -3.073400    0.267300
H       9.222600   -3.754000    0.273500
C       7.855900   -2.592100   -0.950800
H       8.324900   -2.892000   -1.901300
C       2.685100    1.200700    0.218200
C       3.198800    0.766000    1.468900
C       2.382600    1.001100    2.733100
H       1.898100    1.990600    2.698700
H       3.041700    1.002100    3.622100
C       1.292900   -0.053900    2.890900
C       1.595000   -1.415000    3.108600
H       2.646300   -1.720700    3.222500
C       0.575000   -2.376900    3.174400
H       0.825600   -3.430700    3.372900
C      -0.758200   -2.005600    2.940400
H      -1.549200   -2.771800    2.918200
C      -1.102700   -0.656000    2.723100
C      -0.068400    0.312500    2.762300
C      -0.678500    2.257400    3.972200
H       0.289800    2.495100    4.470400
H      -1.220300    1.529300    4.614800
C      -1.503400    3.498500    3.759300
C      -0.893800    4.705400    3.359000
H       0.200800    4.749000    3.243000
C      -1.669500    5.851000    3.119300
H      -1.182600    6.788700    2.810300
C      -3.064400    5.803900    3.289900
H      -3.672200    6.704500    3.112500
C      -3.681200    4.606400    3.692900
H      -4.772500    4.567100    3.832100
C      -2.903800    3.458700    3.918500
H      -3.386800    2.519800    4.234500
C      -2.530700   -0.236700    2.396800
H      -2.561900    0.865600    2.332700
H      -3.206700   -0.525800    3.224800
C      -3.012600   -0.838900    1.087300
C      -3.793300   -2.029000    1.036200
C      -4.250800   -2.706500    2.225700
H      -4.028100   -2.271400    3.209900
C      -4.964700   -3.879200    2.164500
H      -5.305300   -4.368300    3.090800
C      -5.286600   -4.492700    0.905100
C      -4.854500   -3.842700   -0.303300
C      -4.117000   -2.611300   -0.244400
C      -3.678300   -1.979800   -1.465900
C      -4.015900   -2.611200   -2.719000
H      -3.702200   -2.136800   -3.659300
C      -4.725600   -3.786700   -2.770600
H      -4.972800   -4.241600   -3.742900
C      -5.165700   -4.446500   -1.571600
C      -5.889900   -5.661300   -1.605300
H      -6.126200   -6.113700   -2.581500
C      -6.307900   -6.282400   -0.419500
H      -6.874800   -7.224900   -0.464800
C      -6.009400   -5.706100    0.823600
H      -6.339100   -6.193400    1.754700
C      -2.581900   -0.251400   -0.125800
C      -2.909000   -0.785100   -1.395700
C      -2.329200   -0.105100   -2.624800
H      -2.917000   -0.364700   -3.526100
H      -2.392500    0.990000   -2.494100
C      -2.113700    2.163800    0.093300
H      -1.854300    2.460600    1.130800
H      -1.475200    2.747700   -0.599100
C       1.406600    3.225000    0.630600
H       0.537400    3.260000    1.316700
H       2.322600    3.477000    1.210900
C      -3.587900    2.424200   -0.186200
H      -3.835700    2.128100   -1.229600
H      -4.217400    1.782000    0.467900
C      -3.926500    3.899700    0.048100
H      -3.303600    4.560900   -0.588000
H      -4.990800    4.110800   -0.178100
H      -3.738800    4.187900    1.101700
C       1.209200    4.199500   -0.524600
H       0.423500    3.785400   -1.186300
H       2.136500    4.254600   -1.136200
C       0.806400    5.593200   -0.035000
H       0.686800    6.290100   -0.887400
H      -0.163200    5.557500    0.504700
H       1.561900    6.027300    0.654900
C       0.060400   -4.127700   -0.264300
C       2.228800   -3.195100   -0.071400
C       1.686300   -1.918600    0.034900
C       0.298300   -1.734500   -0.014300
C      -0.518900   -2.868300   -0.165800
H      -0.528200   -5.047900   -0.385600
H       3.312000   -3.380600   -0.044000
H       2.362300   -1.069400    0.157100
H      -0.124700   -0.720500    0.058200
H      -1.611900   -2.788100   -0.210500
C       1.996100   -5.628700   -0.359000
H       1.529400   -6.311300    0.375900
H       1.813600   -6.007500   -1.383500
H       3.083500   -5.581400   -0.174500
N       1.419000   -4.278600   -0.218600
