# Supplementary material for: Polyaromatic Calixarene Hosts: Calix[4]pyrenes
Source: Org Lett. 2024 Jun 27;26(27):5731–5. doi: 10.1021/acs.orglett.4c01850 (PMC11249777; doi:10.1021/acs.orglett.4c01850)
Supplement: Supplementary file 2 — ol4c01850_si_002.zip [file ol4c01850_si_002.zip › 12 in 14.xyz]

89
C:/Users/Roman/Work/Roman/Calculations/Arkadi/new 110224/XYZ/basic_OPr_Pyr_cat_1.mol
C       0.673500   -1.156600   -2.334800
C       0.288000   -2.525500   -2.304800
C      -0.600500   -2.999000   -3.291800
C      -1.100100   -2.156600   -4.297300
C      -0.707600   -0.806900   -4.317000
C       0.167100   -0.290800   -3.345100
C       0.767900   -3.456200   -1.202500
O       2.089600   -1.914700    0.773900
C       0.818500   -2.365300    1.102400
C       0.227800   -1.974200    2.324800
C      -1.082800   -2.424300    2.588000
C      -1.779100   -3.218500    1.663700
C      -1.183200   -3.559700    0.439800
C       0.129100   -3.143300    0.142300
C       0.941700   -1.045800    3.298400
C       3.202900   -2.733700    1.206200
C       0.513800    1.263500    2.343800
C      -0.186100    2.502500    2.332100
C      -1.131100    2.755500    3.347800
C      -1.387200    1.822200    4.363900
C      -0.685700    0.603900    4.365900
C       0.257800    0.307100    3.367300
C       0.017500    3.514000    1.215900
O       1.557200    2.293000   -0.824400
C       0.205100    2.446700   -1.092300
C      -0.336000    1.935500   -2.293800
C      -1.720900    2.097300   -2.505200
C      -2.533700    2.727400   -1.549500
C      -1.977200    3.187700   -0.345700
C      -0.596000    3.060600   -0.101200
C       0.524100    1.183600   -3.300600
C       2.440000    3.334000   -1.308700
H      -0.894400   -4.060900   -3.268800
H      -1.082100   -0.136000   -5.107000
H       1.872500   -3.408900   -1.118500
H       0.517900   -4.496800   -1.488700
H      -1.563300   -2.134900    3.536000
H      -1.733700   -4.165100   -0.298000
H       1.991300   -0.912100    2.978900
H       0.939600   -1.505800    4.307800
H       3.096500   -3.758600    0.780000
H       3.165200   -2.828300    2.314800
H      -1.667400    3.718200    3.338800
H      -0.868600   -0.134800    5.162900
H      -0.450400    4.470700    1.520400
H       1.098500    3.719700    1.079800
H      -2.164700    1.713100   -3.437500
H      -2.613900    3.668000    0.414500
H       0.373400    1.623400   -4.307500
H       1.590000    1.293300   -3.029000
H       2.150800    4.308700   -0.850600
H       2.305500    3.430100   -2.409500
O       1.417700    0.892700    1.408600
H       1.541400    1.537700    0.654600
O       1.491100   -0.578900   -1.423700
H       1.817300   -1.182200   -0.695600
H      -1.774900   -2.552900   -5.070700
H      -2.112200    2.050100    5.159500
H      -3.608500    2.863900   -1.747200
H      -2.795300   -3.571700    1.898700
C       4.488800   -2.064300    0.746900
H       4.456400   -1.956900   -0.359800
H       4.510300   -1.033000    1.160200
C       5.736000   -2.847100    1.171100
H       5.739200   -3.872800    0.746500
H       6.658200   -2.340600    0.824100
H       5.802500   -2.940700    2.275300
C       3.866800    2.946200   -0.953000
H       4.072600    1.944900   -1.389000
H       3.936900    2.826800    0.150700
C       4.889400    3.975600   -1.445500
H       5.919300    3.672600   -1.171600
H       4.857100    4.086400   -2.549600
H       4.708100    4.977300   -1.002200
C      -3.756000   -0.796600   -1.049700
C      -3.733500    0.137500    1.124700
C      -2.343600    0.201100    1.108900
C      -1.640200   -0.238700   -0.023900
C      -2.367300   -0.747500   -1.113300
H      -4.375200   -1.182700   -1.871500
H      -4.332500    0.473400    1.982600
H      -1.824200    0.597200    1.988900
H      -0.542200   -0.181500   -0.056900
H      -1.869700   -1.115800   -2.018900
C      -5.897800   -0.361800    0.069200
H      -6.279500    0.550600   -0.430300
H      -6.267500   -1.256300   -0.464000
H      -6.255600   -0.386900    1.113700
N      -4.421500   -0.354600    0.056100
