# Supplementary material for: Polyaromatic Calixarene Hosts: Calix[4]pyrenes
Source: Org Lett. 2024 Jun 27;26(27):5731–5. doi: 10.1021/acs.orglett.4c01850 (PMC11249777; doi:10.1021/acs.orglett.4c01850)
Supplement: Supplementary file 2 — ol4c01850_si_002.zip [file ol4c01850_si_002.zip › 12 in 2.xyz]

117
C:/Users/Roman/Work/Roman/Calculations/Arkadi/new 110224/XYZ/Pyrene_OPr_OH_closed_MePyr_cat.mol
O       3.039400   -2.346900   -0.062400
O       2.560700   -0.091500   -1.443400
H       2.851000   -0.963900   -1.058700
O       3.042200    2.345100    0.069200
O       2.509400    0.084500    1.423200
H       2.827200    0.951000    1.049800
C       1.089600   -2.670500    1.322200
C      -0.312100   -2.917900    1.393600
C      -1.015900   -2.953900    2.650200
H      -0.447700   -2.852900    3.580700
C      -2.380500   -3.102200    2.714900
H      -2.887900   -3.128600    3.692200
C      -3.172100   -3.242400    1.523000
C      -4.580800   -3.387200    1.565900
H      -5.086200   -3.394700    2.544700
C      -5.323900   -3.544100    0.385700
H      -6.416300   -3.671300    0.438700
C      -4.680000   -3.544800   -0.861000
H      -5.263200   -3.671800   -1.786800
C      -3.274200   -3.404700   -0.950900
C      -2.498200   -3.256600    0.252100
C      -1.071900   -3.108200    0.184800
C      -2.585600   -3.415600   -2.213100
H      -3.173900   -3.551900   -3.134400
C      -1.220300   -3.271100   -2.280100
H      -0.730500   -3.278500   -3.261400
C      -0.417900   -3.094700   -1.096800
C       0.985400   -2.873100   -1.160000
C       1.693400   -2.668700    0.045900
C       1.715200   -2.742100   -2.489800
H       1.407200   -3.559600   -3.170800
H       2.802900   -2.876400   -2.329500
C       1.462400   -1.412700   -3.189400
C       1.871300   -0.181300   -2.607300
C       1.547500    1.054900   -3.232400
C       0.903800    1.032100   -4.481900
H       0.708000    1.985000   -5.000000
C       0.528200   -0.175100   -5.091100
H       0.039100   -0.174800   -6.076400
C       0.798100   -1.382000   -4.431700
H       0.508500   -2.336500   -4.901000
C       1.912800    2.364200   -2.545100
H       2.976200    2.314400   -2.244700
H       1.810500    3.189800   -3.279700
C       1.734100    2.739800    2.505500
H       2.820300    2.876700    2.336000
H       1.429100    3.559000    3.186200
C       1.491900    1.412500    3.212300
C       1.869200    0.178800    2.614000
C       1.571800   -1.055300    3.255400
C       0.976500   -1.030000    4.528500
H       0.798000   -1.982500    5.054100
C       0.630000    0.179300    5.150600
H       0.178600    0.181500    6.153700
C       0.878300    1.385000    4.480500
H       0.611300    2.341000    4.960200
C       1.924100   -2.362700    2.559600
H       1.823000   -3.191600    3.290700
H       2.985800   -2.317000    2.251800
C       3.983500    3.443700    0.029600
H       3.729000    4.181100    0.826300
H       3.881800    3.965200   -0.949300
C       3.974700   -3.451600   -0.045700
H       3.899100   -3.967300    0.938600
H       3.691600   -4.191200   -0.830500
C       1.697200    2.671900   -0.029600
C       0.995800    2.868200    1.180700
C       1.086600    2.680900   -1.303300
C      -0.408300    3.085000    1.126800
C      -0.313300    2.941400   -1.366100
C      -1.067800    3.116000   -0.151500
C      -1.205200    3.239900    2.317300
C      -1.023100    2.998400   -2.617800
C      -2.494700    3.262600   -0.210200
C      -2.570600    3.384500    2.258400
H      -0.710600    3.228000    3.296300
C      -2.388500    3.144300   -2.674300
H      -0.458500    2.917400   -3.552300
C      -3.264300    3.393000    0.998700
C      -3.175500    3.264100   -1.477600
H      -3.155400    3.503800    3.184200
H      -2.899900    3.186300   -3.649000
C      -4.671600    3.535400    0.916700
C      -4.583900    3.402100   -1.511900
C      -5.321700    3.545800   -0.327200
H      -5.249900    3.654200    1.846800
H      -5.094600    3.416600   -2.487800
H      -6.414500    3.671000   -0.373600
C       5.382400    2.877400    0.216200
H       5.421400    2.344400    1.191800
H       5.554000    2.107400   -0.566700
C       6.462900    3.962100    0.155700
H       6.318400    4.729200    0.945200
H       7.470900    3.524700    0.298000
H       6.461800    4.484700   -0.823800
C       5.370900   -2.895500   -0.278200
H       5.573500   -2.125300    0.497100
H       5.382200   -2.364300   -1.255600
C       6.445300   -3.987500   -0.250800
H       7.451000   -3.557300   -0.427000
H       6.472900   -4.508400    0.729100
H       6.269600   -4.754800   -1.033800
C      -2.521800    0.078700    1.106200
C      -2.621100   -0.082700   -1.255000
C      -1.232900   -0.082600   -1.339400
C      -0.471800    0.004800   -0.164200
C      -1.132800    0.084300    1.073000
H      -3.098900    0.136300    2.037800
H      -3.272100   -0.145000   -2.135800
H      -0.755500   -0.148800   -2.325200
H       0.627200    0.010200   -0.204300
H      -0.572300    0.151700    2.013800
C      -4.713100   -0.001300    0.039900
H      -5.036200   -0.867400    0.647800
H      -5.042700    0.951700    0.495900
H      -5.136100   -0.087500   -0.974800
N      -3.242600   -0.002800   -0.047200
