# Supplementary material for: Polyaromatic Calixarene Hosts: Calix[4]pyrenes
Source: Org Lett. 2024 Jun 27;26(27):5731–5. doi: 10.1021/acs.orglett.4c01850 (PMC11249777; doi:10.1021/acs.orglett.4c01850)
Supplement: Supplementary file 2 — ol4c01850_si_002.zip [file ol4c01850_si_002.zip › 14.xyz]

74

C       1.168600    2.372900   -0.068400
C       2.478400    2.376600   -0.620400
C       2.834100    3.406500   -1.514200
C       1.933800    4.423800   -1.861300
C       0.637800    4.400800   -1.319700
C       0.238400    3.384100   -0.437100
C       3.471500    1.275000   -0.288700
O       2.154900   -0.773400    1.174900
C       2.436700   -1.055600   -0.160500
C       1.982500   -2.263900   -0.729800
C       2.227300   -2.468500   -2.102200
C       2.893400   -1.503800   -2.872700
C       3.314100   -0.301100   -2.284900
C       3.094200   -0.059000   -0.916300
C       1.186100   -3.283800    0.073500
C       3.127400   -1.201600    2.141700
C      -1.168500   -2.372900   -0.068600
C      -2.478300   -2.376500   -0.620700
C      -2.834000   -3.406500   -1.514400
C      -1.933700   -4.423800   -1.861500
C      -0.637800   -4.400700   -1.319900
C      -0.238400   -3.384100   -0.437300
C      -3.471500   -1.275000   -0.288900
O      -2.155000    0.773400    1.174800
C      -2.436600    1.055600   -0.160500
C      -1.982500    2.264000   -0.729800
C      -2.227200    2.468600   -2.102200
C      -2.893300    1.503900   -2.872700
C      -3.314000    0.301200   -2.285000
C      -3.094100    0.059100   -0.916400
C      -1.186100    3.283800    0.073600
C      -3.127600    1.201500    2.141600
H       3.852900    3.406100   -1.935900
H      -0.086500    5.188400   -1.585900
H       3.563100    1.165000    0.812000
H       4.470100    1.580400   -0.660900
H       1.861300   -3.393900   -2.574600
H       3.808200    0.473000   -2.893800
H       1.178500   -2.987600    1.139200
H       1.674800   -4.277100   -0.010200
H       4.116000   -0.733000    1.919000
H       3.259600   -2.305300    2.059600
H      -3.852800   -3.406000   -1.936200
H       0.086600   -5.188300   -1.586100
H      -4.470000   -1.580400   -0.661200
H      -3.563100   -1.165000    0.811800
H      -1.861100    3.394000   -2.574600
H      -3.808100   -0.472800   -2.894000
H      -1.674700    4.277200   -0.010100
H      -1.178500    2.987500    1.139300
H      -4.116100    0.732900    1.918800
H      -3.259800    2.305200    2.059600
O      -0.720500   -1.458200    0.822300
H      -1.346200   -0.705300    1.002600
O       0.720500    1.458200    0.822500
H       1.346200    0.705300    1.002700
H       2.238500    5.227200   -2.548900
H      -2.238400   -5.227200   -2.549200
H      -3.071000    1.684200   -3.944400
H       3.071200   -1.684000   -3.944300
C       2.622400   -0.806600    3.522400
H       2.472600    0.295400    3.539600
H       1.616200   -1.257100    3.662700
C       3.573800   -1.236600    4.643000
H       4.577400   -0.775200    4.526900
H       3.182800   -0.937000    5.636100
H       3.713400   -2.338400    4.658300
C      -2.622600    0.806400    3.522300
H      -1.616500    1.257000    3.662800
H      -2.472800   -0.295600    3.539500
C      -3.574200    1.236300    4.642800
H      -3.183300    0.936600    5.635900
H      -3.713800    2.338000    4.658200
H      -4.577800    0.774800    4.526700
