# Supplementary material for: Polyaromatic Calixarene Hosts: Calix[4]pyrenes
Source: Org Lett. 2024 Jun 27;26(27):5731–5. doi: 10.1021/acs.orglett.4c01850 (PMC11249777; doi:10.1021/acs.orglett.4c01850)
Supplement: Supplementary file 2 — ol4c01850_si_002.zip [file ol4c01850_si_002.zip › 2.xyz]

102
Molecule Name
O       2.715800   -0.641500   -2.374500
O       2.375600    1.393000   -0.508300
H       2.585100    0.757200   -1.237600
O       2.715900    0.641400    2.374400
O       2.375600   -1.393100    0.508200
H       2.585100   -0.757300    1.237400
C       0.797500   -2.030100   -1.887100
C      -0.613900   -2.104500   -1.706100
C      -1.273200   -3.321600   -1.303500
H      -0.675400   -4.227600   -1.156300
C      -2.630900   -3.378500   -1.101700
H      -3.105100   -4.327300   -0.803300
C      -3.462700   -2.222200   -1.284000
C      -4.866900   -2.270000   -1.117800
H      -5.335200   -3.223100   -0.823800
C      -5.653500   -1.130800   -1.333800
H      -6.745600   -1.185300   -1.203800
C      -5.054900    0.084000   -1.696400
H      -5.670000    0.985100   -1.842500
C      -3.656000    0.179500   -1.871000
C      -2.839700   -0.989100   -1.680800
C      -1.424200   -0.930500   -1.909800
C      -3.016600    1.408800   -2.253800
H      -3.636000    2.314200   -2.351500
C      -1.666600    1.464000   -2.502200
H      -1.207400    2.420300   -2.784600
C      -0.828100    0.299200   -2.363700
C       0.561200    0.326600   -2.656800
C       1.334600   -0.814900   -2.355500
C       1.244100    1.561800   -3.231600
H       0.686700    1.897900   -4.130600
H       2.255800    1.280100   -3.587900
C       1.332200    2.732200   -2.268600
C       1.786300    2.535500   -0.940400
C       1.582800    3.546700    0.034100
C       1.157000    4.817600   -0.384500
H       1.042700    5.614100    0.370100
C       0.842300    5.073500   -1.729300
H       0.514800    6.075100   -2.046500
C       0.887900    4.014700   -2.647300
H       0.557200    4.171000   -3.687900
C       1.725600    3.176900    1.498000
H       2.766900    2.866200    1.701500
H       1.517400    4.073700    2.119900
C       1.244300   -1.561800    3.231600
H       2.256000   -1.280200    3.587800
H       0.686800   -1.897900    4.130600
C       1.332200   -2.732300    2.268600
C       1.786300   -2.535500    0.940300
C       1.582600   -3.546700   -0.034200
C       1.156800   -4.817600    0.384500
H       1.042400   -5.614200   -0.370100
C       0.842200   -5.073600    1.729300
H       0.514600   -6.075100    2.046600
C       0.887800   -4.014700    2.647300
H       0.557200   -4.171000    3.687900
C       1.725400   -3.176900   -1.498100
H       1.517200   -4.073800   -2.119900
H       2.766700   -2.866300   -1.701500
C       3.457400    1.085000    3.523700
H       3.171700    0.478600    4.415100
H       3.192500    2.145200    3.742400
C       3.457200   -1.085000   -3.523800
H       3.192300   -2.145200   -3.742600
H       3.171600   -0.478400   -4.415100
C       1.334700    0.814900    2.355500
C       0.561300   -0.326600    2.656800
C       0.797700    2.030100    1.887100
C      -0.827900   -0.299200    2.363800
C      -0.613800    2.104500    1.706100
C      -1.424000    0.930600    1.909800
C      -1.666500   -1.464000    2.502300
C      -1.272900    3.321600    1.303500
C      -2.839600    0.989200    1.680900
C      -3.016500   -1.408700    2.253900
H      -1.207300   -2.420200    2.784700
C      -2.630700    3.378500    1.101700
H      -0.675100    4.227600    1.156200
C      -3.655900   -0.179400    1.871200
C      -3.462600    2.222200    1.284000
H      -3.635900   -2.314100    2.351700
H      -3.104800    4.327300    0.803200
C      -5.054800   -0.083800    1.696600
C      -4.866700    2.270100    1.117900
C      -5.653300    1.131000    1.334000
H      -5.669900   -0.985000    1.842700
H      -5.335000    3.223200    0.823800
H      -6.745500    1.185500    1.204000
C       4.938600    0.939000    3.198700
H       5.516600    1.220100    4.106100
H       5.149600   -0.138200    3.016600
C       5.376400    1.774500    1.989700
H       4.771600    1.519700    1.096000
H       5.245000    2.860400    2.184000
H       6.445200    1.604700    1.748200
C       4.938500   -0.939100   -3.198800
H       5.516500   -1.220000   -4.106200
H       5.149400    0.138100   -3.016600
C       5.376200   -1.774700   -1.989900
H       4.771400   -1.520100   -1.096200
H       5.244800   -2.860600   -2.184400
H       6.445100   -1.605000   -1.748400
